# Supplementary material for: Mechanical properties of crystalline-amorphous composites: generalization of Hall–Petch and inverse Hall–Petch behaviors
Source: Natl Sci Rev. 2025 Aug 20;12(9):nwaf336. doi: 10.1093/nsr/nwaf336 (PMC12421585; doi:10.1093/nsr/nwaf336)
Supplement: nwaf336_Supplemental_Files [file nwaf336_supplemental_files.zip]

Archive with 10 entries (10 files):
- Supplementary data.pdf
- Supplementary_Video_1.mp4
- Supplementary_Video_2.mp4
- Supplementary_Video_3.mp4
- Supplementary_Video_4.mp4
- Supplementary_Video_5.mp4
- Supplementary_Video_6.mp4
- Supplementary_Video_7.mp4
- Supplementary_Video_8.mp4
- Supplementary_Video_9.mp4
